# Supplementary material for: TheCellMap.org: A Web-Accessible Database for Visualizing and Mining the Global Yeast Genetic Interaction Network
Source: G3 (Bethesda). 2017 Mar 20;7(5):1539–49. doi: 10.1534/g3.117.040220 (PMC5427489; doi:10.1534/g3.117.040220)
Supplement: Supplementary file 1 [file 1539file001.xlsx]

## Sheet: Table S1
Table S1. Genetic interaction profiles that may be susceptible to a potential neighbor gene effect.
SGD ID	Feature type	Systematic Name	Standard Name
S000000006	Verified	YAL008W	FUN14
S000003836	Verified	YJR075W	HOC1
S000002294	Verified	YDL135C	RDI1
S000001575	Verified	YKL092C	BUD2
S000001771	Verified	YKR063C	LAS1
S000004353	Verified	YLR361C	DCR2
S000005266	Verified	YNL322C	KRE1
S000005067	Verified	YNL123W	NMA111
S000004765	Verified	YMR156C	TPP1
S000005685	Verified	YOR159C	SME1
S000004855	Verified	YMR242C	RPL20A
S000004927	Uncharacterized	YMR310C
S000006122	Verified	YPL201C	YIG1
S000005218	Verified	YNL274C	GOR1
S000005160	Verified	YNL216W	RAP1
S000006383	Verified	YPR179C	HDA3
S000005011	Verified	YNL067W	RPL9B
S000005373	Verified	YOL013C	HRD1
S000005589	Verified	YOR063W	RPL3
S000005708	Verified	YOR182C	RPS30B
S000005763	Verified	YOR237W	HES1
S000003433	Uncharacterized	YGR201C
S000005939	Verified	YPL018W	CTF19
S000006247	Verified	YPR043W	RPL43A
S000006432	Verified	YIL009C-A	EST3
S000003598	Verified	YJL062W	LAS21
S000003547	Verified	YJL010C	NOP9
S000003545	Verified	YJL008C	CCT8
S000003853	Verified	YJR093C	FIP1
S000006336	Verified	YPR132W	RPS23B
S000006403	Verified	YPR199C	ARR1
S000000168	Verified	YBL072C	RPS8A
S000000206	Verified	YBR002C	RER2
S000000246	Verified	YBR042C	CST26
S000000292	Verified	YBR088C	POL30
S000003238	Verified	YGR006W	PRP18
S000000313	Verified	YBR109C	CMD1
S000000373	Verified	YBR169C	SSE2
S000000402	Verified	YBR198C	TAF5
S000000427	Verified	YBR223C	TDP1
S000000026	Verified	YAL028W	FRT2
S000001658	Verified	YKL175W	ZRT3
S000002398	Verified	YDL239C	ADY3
S000002295	Verified	YDL136W	RPL35B
S000002284	Verified	YDL126C	CDC48
S000002259	Verified	YDL101C	DUN1
S000004276	Verified	YLR286C	CTS1
S000004757	Verified	YMR149W	SWP1
S000002681	Verified	YDR273W	DON1
S000005209	Verified	YNL265C	IST1
S000005087	Uncharacterized	YNL143C
S000002823	Uncharacterized	YDR415C
S000005954	Verified	YPL033C	SRL4
S000028811	Uncharacterized	YOL013W-A
S000006300	Verified	YPR096C
S000002152	Uncharacterized	YBL112C
S000006437	Verified	YFR032C-A	RPL29
S000000612	Verified	YCR019W	MAK32
S000003157	Verified	YGL189C	RPS26A
S000006338	Verified	YPR134W	MSS18
S000002525	Verified	YDR118W	APC4
S000003274	Verified	YGR042W	MTE1
S000003204	Uncharacterized	YGL235W
S000028635	Uncharacterized	YGL188C-A
S000028832	Uncharacterized	YHR050W-A
S000006384	Verified	YPR180W	AOS1
S000002151	Verified	YBL111C
S000002283	Verified	YDL125C	HNT1
S000028597	Uncharacterized	YBL071C-B
S000002307	Verified	YDL148C	NOP14
S000000125	Uncharacterized	YBL029W
S000000885	Verified	YER083C	GET2
S000002988	Verified	YGL020C	GET1
S000000124	Verified	YBL028C
S000000207	Verified	YBR003W	COQ1
S000000056	Verified	YAL060W	BDH1
S000000055	Verified	YAL059W	ECM1
S000004084	Verified	YLR094C	GIS3
S000004257	Uncharacterized	YLR267W	BOP2
S000004787	Verified	YMR175W	SIP18
S000028848	Uncharacterized	YMR175W-A
S000005265	Verified	YNL321W	VNX1
S000028694	Uncharacterized	YMR242W-A
S000005594	Verified	YOR068C	VAM10
S000005778	Verified	YOR252W	TMA16
S000004871	Verified	YMR258C	ROY1
S000000210	Verified	YBR006W	UGA2
S000000211	Verified	YBR007C	DSF2
S000001093	Verified	YHR051W	COX6
S000001272	Verified	YIL010W	DOT5
S000001101	Verified	YHR059W	FYV4
S000004928	Verified	YMR311C	GLC8
S000005470	Verified	YOL110W	SHR5
S000003136	Verified	YGL168W	HUR1
S000005793	Verified	YOR267C	HRK1
S000006433	Verified	YPR133W-A	TOM5
S000001416	Verified	YIL154C	IMP2'
S000001474	Uncharacterized	YIR035C
S000001405	Verified	YIL143C	SSL2
S000005709	Uncharacterized	YOR183W	FYV12
S000003837	Verified	YJR076C	CDC11
S000001501	Verified	YKL018W	SWD2
S000001795	Verified	YKR087C	OMA1
S000004191	Verified	YLR201C	COQ9
S000004078	Verified	YLR088W	GAA1
S000004106	Verified	YLR116W	MSL5
S000004186	Verified	YLR196W	PWP1
S000004401	Verified	YLR409C	UTP21
S000004758	Verified	YMR150C	IMP1
S000004872	Verified	YMR259C	TRM732
S000004974	Verified	YNL029C	KTR5
S000000228	Verified	YBR024W	SCO2
S000005779	Verified	YOR253W	NAT5
S000005933	Verified	YPL012W	RRP12
S000000403	Verified	YBR199W	KTR4
S000000552	Verified	YCL047C	POF1
S000000607	Verified	YCR014C	POL4
S000002360	Verified	YDL201W	TRM8
S000002824	Verified	YDR416W	SYF1
S000002420	Verified	YDR013W	PSF1
S000002696	Verified	YDR288W	NSE3
S000002713	Verified	YDR305C	HNT2
S000001924	Verified	YFR028C	CDC14
S000003207	Verified	YGL238W	CSE1
S000003205	Verified	YGL236C	MTO1
S000003060	Verified	YGL092W	NUP145
S000003377	Verified	YGR145W	ENP2
S000001100	Verified	YHR058C	MED6
S000001404	Verified	YIL142W	CCT2
S000001265	Verified	YIL003W	CFD1
S000003595	Verified	YJL059W	YHC3
S000005595	Verified	YOR069W	VPS5
S000002359	Verified	YDL200C	MGT1
S000000025	Verified	YAL027W	SAW1
S000000005	Verified	YAL007C	ERP2
S000003636	Verified	YJL100W	LSB6
S000003635	Verified	YJL099W	CHS6
S000004275	Verified	YLR285W	NNT1
S000003597	Verified	YJL061W	NUP82
S000003594	Verified	YJL058C	BIT61
S000003581	Verified	YJL045W
S000003580	Verified	YJL044C	GYP6
S000003565	Verified	YJL028W
S000003564	Uncharacterized	YJL027C
S000003841	Verified	YJR080C	AIM24
S000003840	Uncharacterized	YJR079W
S000003854	Verified	YJR094C	IME1
S000003881	Verified	YJR120W
S000003882	Verified	YJR121W	ATP2
S000003896	Verified	YJR135C	MCM22
S000007348	Verified	YJR135W-A	TIM8
S000001690	Verified	YKL207W	EMC3
S000001689	Verified	YKL206C	ADD66
S000001678	Verified	YKL195W	MIA40
S000001657	Verified	YKL174C	TPO5
S000001656	Verified	YKL173W	SNU114
S000001655	Verified	YKL172W	EBP2
S000001628	Verified	YKL145W	RPT1
S000001627	Verified	YKL144C	RPC25
S000001621	Verified	YKL138C	MRPL31
S000001620	Verified	YKL137W	CMC1
S000001597	Verified	YKL114C	APN1
S000001596	Verified	YKL113C	RAD27
S000001574	Verified	YKL091C
S000001538	Verified	YKL055C	OAR1
S000001537	Verified	YKL054C	DEF1
S000001505	Verified	YKL022C	CDC16
S000001504	Verified	YKL021C	MAK11
S000005523	Uncharacterized	YOL163W
S000001500	Verified	YKL017C	HCS1
S000001727	Verified	YKR019C	IRS4
S000001728	Verified	YKR020W	VPS51
S000001736	Verified	YKR028W	SAP190
S000001737	Verified	YKR029C	SET3
S000001738	Verified	YKR030W	GMH1
S000001739	Verified	YKR031C	SPO14
S000001770	Verified	YKR062W	TFA2
S000005522	Uncharacterized	YOL162W
S000001796	Verified	YKR088C	TVP38
S000004006	Verified	YLR016C	PML1
S000004007	Verified	YLR017W	MEU1
S000004020	Uncharacterized	YLR030W
S000004021	Uncharacterized	YLR031W
S000004048	Verified	YLR058C	SHM2
S000004049	Verified	YLR059C	REX2
S000004077	Verified	YLR087C	CSF1
S000004083	Verified	YLR093C	NYV1
S000004273	Uncharacterized	YLR283W
S000004107	Verified	YLR117C	CLF1
S000004187	Verified	YLR197W	NOP56
S000004193	Verified	YLR203C	MSS51
S000004194	Verified	YLR204W	QRI5
S000004258	Verified	YLR268W	SEC22
S000004274	Verified	YLR284C	ECI1
S000004352	Verified	YLR360W	VPS38
S000004368	Verified	YLR376C	PSY3
S000004369	Verified	YLR377C	FBP1
S000006429	Verified	YLR390W-A	CCW14
S000004382	Verified	YLR390W	ECM19
S000004402	Verified	YLR410W	VIP1
S000006404	Verified	YPR200C	ARR2
S000004597	Verified	YML128C	MSC1
S000004596	Verified	YML127W	RSC9
S000004565	Verified	YML099C	ARG81
S000004564	Verified	YML098W	TAF13
S000004650	Verified	YMR047C	NUP116
S000004651	Verified	YMR048W	CSM3
S000004703	Verified	YMR097C	MTG1
S000004704	Verified	YMR098C	ATP25
S000004708	Uncharacterized	YMR102C
S000004707	Verified	YMR101C	SRT1
S000004731	Verified	YMR124W	EPO1
S000004732	Verified	YMR125W	STO1
S000004745	Verified	YMR137C	PSO2
S000004746	Verified	YMR138W	CIN4
S000004756	Verified	YMR148W	OSW5
S000004764	Uncharacterized	YMR155W
S000005267	Verified	YNL323W	LEM3
S000005264	Uncharacterized	YNL320W
S000005219	Verified	YNL275W	BOR1
S000005214	Verified	YNL270C	ALP1
S000005213	Verified	YNL269W	BSC4
S000005211	Verified	YNL267W	PIK1
S000005092	Verified	YNL148C	ALF1
S000005192	Verified	YNL248C	RPA49
S000005193	Verified	YNL249C	MPA43
S000005159	Verified	YNL215W	IES2
S000005093	Verified	YNL149C	PGA2
S000005086	Verified	YNL142W	MEP2
S000005066	Verified	YNL122C
S000028810	Uncharacterized	YNL067W-B
S000004994	Verified	YNL049C	SFB2
S000004993	Verified	YNL048W	ALG11
S000004975	Verified	YNL030W	HHF2
S000005292	Verified	YNR009W	NRM1
S000005293	Verified	YNR010W	CSE2
S000005471	Verified	YOL111C	MDY2
S000005558	Verified	YOR032C	HMS1
S000005932	Verified	YPL011C	TAF3
S000005557		YOR031W	CRS5
S000005561	Verified	YOR035C	SHE4
S000005562	Verified	YOR036W	PEP12
S000005596	Verified	YOR070C	GYP1
S000005590	Verified	YOR064C	YNG1
S000005679	Verified	YOR153W	PDR5
S000005680	Verified	YOR154W	SLP1
S000005686	Verified	YOR160W	MTR10
S000005697	Verified	YOR171C	LCB4
S000005698	Verified	YOR172W	YRM1
S000005739	Verified	YOR213C	SAS5
S000005740	Verified	YOR214C	SPR2
S000005764	Uncharacterized	YOR238W
S000005792	Verified	YOR266W	PNT1
S000005790	Verified	YOR264W	DSE3
S000005791	Verified	YOR265W	RBL2
S000005820	Verified	YOR294W	RRS1
S000005821	Verified	YOR295W	UAF30
S000005853	Verified	YOR326W	MYO2
S000005854	Verified	YOR327C	SNC2
S000005859	Verified	YOR332W	VMA4
S000005861	Verified	YOR334W	MRS2
S000006121	Verified	YPL200W	CSM4
S000006054	Verified	YPL133C	RDS2
S000005990	Verified	YPL069C	BTS1
S000005989	Uncharacterized	YPL068C
S000005978	Verified	YPL057C	SUR1
S000005977	Uncharacterized	YPL056C	LCL1
S000005955	Uncharacterized	YPL034W
S000005938	Verified	YPL017C	IRC15
S000006249	Verified	YPR045C	THP3
S000006301	Verified	YPR097W
S000006337	Verified	YPR133C	SPN1
S000000247	Verified	YBR043C	QDR3
S000000291	Verified	YBR087W	RFC5
S000000312	Verified	YBR108W	AIM3
S000028510	Verified	YBR111W-A	SUS1
S000000316	Verified	YBR112C	CYC8
S000000332	Verified	YBR128C	ATG14
S000000333	Verified	YBR129C	OPY1
S000000341	Verified	YBR137W
S000000342	Uncharacterized	YBR138C
S000000372	Verified	YBR168W	PEX32
S000000383	Verified	YBR179C	FZO1
S000000381	Verified	YBR177C	EHT1
S000000397	Verified	YBR193C	MED8
S000000398	Verified	YBR194W	AIM4
S000000426	Verified	YBR222C	PCS60
S000000449	Verified	YBR245C	ISW1
S000028739	Uncharacterized	YDR524C-B
S000000450	Verified	YBR246W	RRT2
S000028606	Uncharacterized	YBR298C-A
S000000503	Verified	YBR299W	MAL32
S000000553	Verified	YCL048W	SPS22
S000000547	Uncharacterized	YCL042W
S000000545	Verified	YCL040W	GLK1
S000000538	Verified	YCL033C	MXR2
S000000608	Verified	YCR015C	CTO1
S000000613	Verified	YCR020C	PET18
S000000614	Verified	YCR020C-A	MAK31
S000000646	Uncharacterized	YCR050C
S000000647	Uncharacterized	YCR051W
S000000669	Verified	YCR073C	SSK22
S000000718	Verified	YCR073W-A	SOL2
S000000673	Verified	YCR077C	PAT1
S000002133	Verified	YCR079W	PTC6
S000002397	Verified	YDL238C	GUD1
S000002330	Verified	YDL171C	GLT1
S000002327	Verified	YDL168W	SFA1
S000002326	Verified	YDL167C	NRP1
S000002332	Verified	YDL173W	PAR32
S000002315	Verified	YDL156W	CMR1
S000002314	Verified	YDL155W	CLB3
S000002308	Verified	YDL149W	ATG9
S000002274	Verified	YDL116W	NUP84
S000002273	Verified	YDL115C	IWR1
S000002260	Verified	YDL102W	POL3
S000002258	Verified	YDL100C	GET3
S000002257	Verified	YDL099W	BUG1
S000006430	Verified	YDL045W-A	MRP10
S000002185	Uncharacterized	YDL027C	MRX9
S000002183	Verified	YDL025C	RTK1
S000002421	Verified	YDR014W	RAD61
S000002442	Verified	YDR035W	ARO3
S000002443	Verified	YDR036C	EHD3
S000002491	Verified	YDR084C	TVP23
S000002492	Verified	YDR085C	AFR1
S000002504	Verified	YDR097C	MSH6
S000002505	Verified	YDR098C	GRX3
S000002514	Verified	YDR107C	TMN2
S000002515	Verified	YDR108W	TRS85
S000002524	Verified	YDR117C	TMA64
S000002574	Verified	YDR167W	TAF10
S000002575	Verified	YDR168W	CDC37
S000002680	Verified	YDR272W	GLO2
S000002659	Verified	YDR251W	PAM1
S000002660	Verified	YDR252W	BTT1
S000002697	Verified	YDR289C	RTT103
S000002712	Verified	YDR304C	CPR5
S000028740	Uncharacterized	YDR524W-C
S000002913	Verified	YDR505C	PSP1
S000000761	Uncharacterized	YEL035C	UTR5
S000000886	Uncharacterized	YER084W
S000001923	Verified	YFR027W	ECO1
S000028630	Uncharacterized	YFR032C-B
S000001938	Verified	YFR042W	KEG1
S000001939	Verified	YFR043C	IRC6
S000003206	Verified	YGL237C	HAP2
S000003209	Verified	YGL240W	DOC1
S000003135	Verified	YGL167C	PMR1
S000003061	Verified	YGL093W	SPC105
S000003021	Verified	YGL053W	PRM8
S000003019	Verified	YGL051W	MST27
S000002987	Verified	YGL019W	CKB1
S000003237	Verified	YGR005C	TFG2
S000003273	Verified	YGR041W	BUD9
S000003309	Verified	YGR077C	PEX8
S000003310	Verified	YGR078C	PAC10
S000003366	Verified	YGR134W	CAF130
S000003367	Verified	YGR135W	PRE9
S000003378	Verified	YGR146C	ECL1
S000003434	Verified	YGR202C	PCT1
S000003508	Verified	YGR276C	RNH70
S000001006	Verified	YHL014C	YLF2
S000001005	Verified	YHL013C	OTU2
S000001146	Verified	YHR104W	GRE3
S000001147	Verified	YHR105W	YPT35
S000001179	Verified	YHR137W	ARO9
S000001180	Verified	YHR138C
S000001206	Verified	YHR163W	SOL3
S000001239	Verified	YHR196W	UTP9
S000001240	Verified	YHR197W	RIX1
S000001427	Uncharacterized	YIL165C
S000001426	Verified	YIL164C	NIT1
S000001425	Uncharacterized	YIL163C
S000001424	Verified	YIL162W	SUC2
S000001415	Verified	YIL153W	RRD1
S000001334	Verified	YIL072W	HOP1
S000001333	Verified	YIL071C	PCI8
S000001289	Verified	YIL027C	EMC5
S000001288	Verified	YIL026C	IRR1
S000028835	Uncharacterized	YIL002W-A
S000001475	Verified	YIR036C	IRC24
S000001679	Verified	YKL196C	YKT6
S000005593	Verified	YOR067C	ALG8
S000000539	Verified	YCL034W	LSB5
S000002203	Verified	YDL045C	FAD1
S000000760	Verified	YEL034W	HYP2
S000003509	Verified	YGR277C	CAB4
S000006055	Verified	YPL134C	ODC1
S000000229	Verified	YBR025C	OLA1
S000002912	Verified	YDR504C	SPG3
S000001205	Verified	YHR162W	MPC2
